# Supplementary material for: Integrated Analysis of a Competing Endogenous RNA Network Reveals a Prognostic Signature in Kidney Renal Papillary Cell Carcinoma
Source: Front Cell Dev Biol. 2020 Dec 3;8:612924. doi: 10.3389/fcell.2020.612924 (PMC7744790; doi:10.3389/fcell.2020.612924)
Supplement: Supplementary file 2 [file Table_1.xlsx]

## Sheet: Sheet1
lncRNA	miRNA	mRNA
UCA1, MEG3, LY86-AS1, GRM7-AS3, PCGEM1, LINC00310, LINC00200, SACS-AS1, GAS6-AS1, GLIS3-AS1, HOTTIP, PVT1, DIO3OS, PWRN1	miR-124	NR3C2, SPHK1, TRIB3, CCND2, GRIA2, ACHE, NR4A1
LINC00200	miR-126	IGFBP2, TEK, CXCL12,PGR
TTTY14, LINC00314, WT1-AS, LINC00277, UCA1, MEG3, LINC00269, LY86-AS1, GRM7-AS3, PCGEM1, LRRC3-AS1, SACS-AS1, LINC00160, LINC00460, MYCNOS, LINC00330, GPC5-AS1, CNTN4-AS1, HOTTIP, ATP1B3-AS1, CRNDE, NAV2-AS2, NAV2-AS4, PWRN1	miR-129	BDKRB2, NR4A2, IGF2BP3
WT1-AS, LY86-AS1, LRRC3-AS1, LINC00443, LINC00330, LINC00299, PVT1, GRM5-AS1, DIO3OS, PWRN1	miR-139	MMP11, MET
WT1-AS, LINC00277, MEG3, LY86-AS1, TMEM72-AS1, PCGEM1, LINC00310, DNM3OS, LINC00327, LINC00330, LINC00494, LINC00299, CRNDE, PVT1, GRM5-AS1, LINC00052, PWRN1	miR-145	POU5F1, ERG, AKR1B10, PODXL, HMGA2
		DDC, MYOCD
WT1-AS, UCA1, MEG3, LY86-AS1, SFTA1P, GRM7-AS3, PCGEM1, LRRC3-AS1, F10-AS1, ZFY-AS1, GAS6-AS1, LINC00494, LINC00299, CNTN4-AS1, MME-AS1, ATP1B3-AS1, NAV2-AS2, GRM5-AS1, RERG-AS1	miR-182	FGF9, CCND2, CREB5, LRRC4, PDK4, NRN1
TTTY14, UCA1, MEG3, LY86-AS1, TMEM72-AS1, HOTTIP, PWRN1	miR-184	GAS1
TTTY14, COL18A1-AS1, LINC00277, MEG3, LINC00269, LINC00237, GRM7-AS3, LINC00307, PCGEM1, SACS-AS1, ZFY-AS1, GAS6-AS1, MYCNOS, ZRANB2-AS1, LINC00330, LINC00299, HOTTIP, CRNDE, PVT1,, LINC00051, NAV2-AS4, GRM5-AS1, PWRN1	miR-205	E2F1, IL32, TP73, LRRK2, ESRRG, KCNJ10, CENPF
WT1-AS, UCA1, MEG3, TMEM72-AS1, SFTA1P, ZFY-AS1, LINC00460,, LINC00330, LINC00494, LINC00299, GLIS3-AS1, HOTTIP, GRM5-AS1, DIO3OS	miR-206	MET, CCND2, SFRP1, NR4A2, TBX3
MEG3, LINC00299, PVT1, NAV2-AS2, GRM5-AS1, PWRN1	miR-21	NCAPG, TIMP3, E2F1, PLAT, NTF3, TCF21, HPGD, GDF5, CLU, MSLN
COL18A1-AS1, LINC00494, LINC00299, GRM5-AS1	miR-210	PLK1
TTTY14, LINC00314, LINC00277, MEG3, SFTA1P, LINC00307, LINC00310, NLGN1-AS1, LINC00200, LRRC3-AS1, LINC00443, DNM3OS, ZFY-AS1, LINC00330, GPC5-AS1, LINC00299, CNTN4-AS1, HOTTIP, ATP1B3-AS1,, VCAN-AS1, NAV2-AS2, DIO3OS	miR-211	CREB5, IL11, IGFBP5, PDE3A
COL18A1-AS1, LINC00277, UCA1, MEG3, LINC00269, LY86-AS1, TMEM72-AS1, LINC00237, GRM7-AS3, LINC00307, LINC00310, LRRC3-AS1, DNM3OS, GAS6-AS1, MYCNOS, LINC00330, LINC00494, HOTTIP, PVT1, NAV2-AS2, DIO3OS	miR-214	ASF1B, BIRC5, E2F2
WT1-AS, MEG3, LINC0026, LY86-AS1, TMEM72-AS1, SFTA1P, LINC00310, LINC00200, LINC00327, CRNDE, PVT1, GRM5-AS1, RERG-AS1, LINC00507, LINC00052, PWRN1, WT1-AS, MEG3, LINC00269, LY86-AS1, TMEM72-AS1, SFTA1P, LINC00310, LINC00200, LINC00327, CRNDE, PVT1, GRM5-AS1, RERG-AS1, LINC00507, LINC00052, PWRN1	miR-216b	PBK, FOXM1
TTTY14, WT1-AS, MEG3, LINC00200, LINC00443, MYCNOS, LINC00494, LINC00299, CRNDE, VCAN-AS1, PVT1, DIO3OS, LINC00052, PWRN1	miR-217	NR4A2, GPC5
TTTY14, WT1-AS, LINC00277, MEG3, LINC00269, LY86-AS1, GRM7-AS3, LINC00200, ZFY-AS1, LINC00494, LINC00299, MME-AS1, HOTTIP, CRNDE	miR-31	E2F2, SELE, CASR, HOXC13, CXCL12, MET, TBXA2R, E2F2
PVT1, NAV2-AS2, GRM5-AS1, RERG-AS1, LINC00507, LINC00052, PWRN1
MEG3, LINC00200, LINC00443, LINC00299, PVT1	miR-33a	HMGA2, EN2, ROS1
TTTY14, LINC00314, WT1-AS, LINC00277, MEG3, NLGN1-AS1, SACS-AS1, LINC00462, LINC00330, LINC00494, GPC5-AS1, HOTTIP,, ATP1B3-AS1, VCAN-AS1, PVT1, GRM5-AS1, LINC00507, DIO3OS	miR-372	ERBB4, NR4A2
COL18A1-AS1, LY86-AS1, TMEM72-AS1, GRM7-AS3, INC00200, LRRC3-AS1, F10-AS1, LINC00460, GRM5-AS1, LINC00052, PWRN1	miR-489	PROX1
UCA1, MEG3, LY86-AS1, GRM7-AS3, PCGEM1, LINC00310, LINC00200, SACS-AS1, GAS6-AS1, GLIS3-AS1, HOTTIP, PVT1, DIO3OS, PWRN1	miR-506	SPHK1
TTTY14, MEG3, TMEM72-AS1, SACS-AS1, ZRANB2-AS1, LINC00494, CRNDE, DIO3OS, PWRN1, TTTY14, MEG3, TMEM72-AS1, SACS-AS1, ZRANB2-AS1, LINC00494, CRNDE, DIO3OS, PWRN1	miR-508	GPNMB
