# Supplementary material for: Integrated Analysis of a Competing Endogenous RNA Network Reveals a Prognostic Signature in Kidney Renal Papillary Cell Carcinoma
Source: Front Cell Dev Biol. 2020 Dec 3;8:612924. doi: 10.3389/fcell.2020.612924 (PMC7744790; doi:10.3389/fcell.2020.612924)
Supplement: Supplementary file 3 [file Table_2.xlsx]

## Sheet: Sheet1
Gene	beat	HR (95% CI)	Z	wald.test	P.value
NCAPG	0.6133	1.8466(1.4497-2.3522)	4.9673	24.67	0
HOXC13	0.3188	1.3755(1.2031-1.5727)	4.6655	21.77	0
TRIB3	0.4336	1.5428(1.2716-1.8719)	4.3962	19.33	0
ASF1B	0.6111	1.8424(1.4164-2.3965)	4.5551	20.75	0
EN2	0.2585	1.295(1.1484-1.4604)	4.2167	17.78	0
BIRC5	0.67	1.9543(1.5658-2.4392)	5.9259	35.12	0
E2F2	0.561	1.7524(1.339-2.2936)	4.0859	16.69	0
IGF2BP3	0.4217	1.5245(1.3614-1.7072)	7.3032	53.34	0
PBK	0.5161	1.6754(1.3594-2.0649)	4.8391	23.42	0
CENPF	0.5919	1.8074(1.4806-2.2063)	5.8168	33.83	0
FOXM1	0.6566	1.9282(1.5047-2.4708)	5.1891	26.93	0
PLK1	0.7969	2.2186(1.7024-2.8913)	5.8979	34.79	0
ROS1	0.3223	1.3804(1.1743-1.6226)	3.9071	15.27	0.0001
hsa-mir-217	0.2377	1.2683(1.125-1.4298)	3.8862	15.1	0.0001
GAS6-AS1	-0.3786	0.6848(0.56-0.8374)	-3.6888	13.61	0.0002
CCND2	-0.3111	0.7327(0.62-0.8659)	-3.6503	13.32	0.0003
NRN1	0.4271	1.5328(1.2165-1.9313)	3.622	13.12	0.0003
LINC00052	0.6761	1.9662(1.3457-2.8728)	3.4944	12.21	0.0005
LINC00051	0.5102	1.6656(1.2478-2.2233)	3.4627	11.99	0.0005
PDK4	0.352	1.422(1.166-1.7341)	3.4772	12.09	0.0005
PDE3A	0.3509	1.4203(1.1612-1.7373)	3.4137	11.65	0.0006
IGFBP2	0.3285	1.3889(1.1493-1.6783)	3.4011	11.57	0.0007
IL11	0.2981	1.3473(1.1289-1.608)	3.3039	10.92	0.001
MEG3	0.3311	1.3925(1.1409-1.6996)	3.2565	10.6	0.0011
HMGA2	0.2186	1.2443(1.0879-1.4232)	3.1895	10.17	0.0014
GAS1	0.3481	1.4164(1.1395-1.7607)	3.1365	9.84	0.0017
MYOCD	0.2414	1.2731(1.0949-1.4803)	3.1377	9.85	0.0017
LINC00200	0.3849	1.4695(1.1459-1.8845)	3.0331	9.2	0.0024
LY86-AS1	0.36	1.4334(1.1337-1.8122)	3.0085	9.05	0.0026
PLAT	0.3585	1.4312(1.1211-1.827)	2.8776	8.28	0.004
TBX3	0.2643	1.3026(1.0881-1.5593)	2.8798	8.29	0.004
PODXL	0.3018	1.3523(1.0942-1.6713)	2.7928	7.8	0.0052
MSLN	-0.1486	0.8619(0.7761-0.9572)	-2.7771	7.71	0.0055
GPC5-AS1	-0.1665	0.8466(0.7525-0.9525)	-2.7693	7.67	0.0056
SFTA1P	0.2312	1.2601(1.0685-1.4861)	2.7469	7.55	0.006
LINC00443	0.3173	1.3734(1.0945-1.7233)	2.7398	7.51	0.0061
AKR1B10	0.0941	1.0986(1.0268-1.1755)	2.7275	7.44	0.0064
COL18A1-AS1	-0.31	0.7334(0.5865-0.9172)	-2.718	7.39	0.0066
LINC00310	0.4091	1.5055(1.113-2.0364)	2.655	7.05	0.0079
ERG	0.3204	1.3777(1.0848-1.7498)	2.6274	6.9	0.0086
DNM3OS	0.2717	1.3122(1.0711-1.6075)	2.6229	6.88	0.0087
TP73	0.247	1.2802(1.0631-1.5416)	2.6049	6.79	0.0092
DIO3OS	0.1521	1.1642(1.0382-1.3056)	2.601	6.77	0.0093
DDC	-0.1461	0.8641(0.7731-0.9657)	-2.5749	6.63	0.01
SACS-AS1	-0.3018	0.7395(0.5862-0.9328)	-2.5471	6.49	0.0109
E2F1	0.3892	1.4758(1.0931-1.9925)	2.5415	6.46	0.011
LRRC3-AS1	0.306	1.358(1.0723-1.7199)	2.5389	6.45	0.0111
LINC00462	0.1507	1.1626(1.0344-1.3068)	2.5271	6.39	0.0115
hsa-mir-211	-0.2133	0.8079(0.6818-0.9574)	-2.4621	6.06	0.0138
NAV2-AS2	0.5107	1.6665(1.1091-2.5042)	2.4583	6.04	0.014
ERBB4	0.1211	1.1287(1.0209-1.2479)	2.3644	5.59	0.0181
SFRP1	0.1237	1.1317(1.0176-1.2586)	2.2815	5.21	0.0225
LINC00277	0.1626	1.1766(1.0208-1.3561)	2.2437	5.03	0.0249
hsa-mir-145	0.2344	1.2642(1.0293-1.5527)	2.2352	5	0.0254
IGFBP5	0.1905	1.2099(1.0197-1.4356)	2.1837	4.77	0.029
BDKRB2	0.1637	1.1779(1.0153-1.3665)	2.1608	4.67	0.0307
CRNDE	-0.2026	0.8166(0.6793-0.9817)	-2.1565	4.65	0.031
hsa-mir-372	0.2465	1.2795(1.0221-1.6017)	2.1504	4.62	0.0315
hsa-mir-184	0.2169	1.2422(1.0181-1.5157)	2.1362	4.56	0.0327
HOTTIP	0.1689	1.184(1.0137-1.383)	2.1317	4.54	0.033
TBXA2R	0.251	1.2853(1.0183-1.6222)	2.1129	4.46	0.0346
hsa-mir-214	0.195	1.2153(1.0085-1.4644)	2.0492	4.2	0.0404
hsa-mir-129-1	0.233	1.2624(1.0092-1.5791)	2.0403	4.16	0.0413
PROX1	0.2102	1.2339(1.0027-1.5185)	1.9857	3.94	0.0471
UCA1	0.0909	1.0952(1-1.1995)	1.9597	3.84	0.05
PGR	0.1352	1.1448(0.9993-1.3114)	1.9497	3.8	0.0512
GPC5	0.1709	1.1863(0.9975-1.411)	1.9312	3.73	0.0535
LINC00327	-0.1978	0.8205(0.6669-1.0096)	-1.8693	3.49	0.0616
PVT1	0.2299	1.2585(0.9867-1.6052)	1.8519	3.43	0.064
hsa-mir-216b	0.3628	1.4373(0.9711-2.1273)	1.8134	3.29	0.0698
GRIA2	0.1163	1.1234(0.9879-1.2775)	1.7737	3.15	0.0761
LINC00299	0.1727	1.1885(0.9775-1.445)	1.7317	3	0.0833
LRRK2	-0.1474	0.863(0.7303-1.0199)	-1.7292	2.99	0.0838
IL32	-0.1799	0.8354(0.6805-1.0255)	-1.7197	2.96	0.0855
LRRC4	-0.1521	0.8589(0.7217-1.0221)	-1.7136	2.94	0.0866
hsa-mir-129-2	0.1924	1.2121(0.9693-1.5157)	1.6868	2.85	0.0916
HPGD	0.1499	1.1618(0.9754-1.3837)	1.6806	2.82	0.0928
GLIS3-AS1	0.2334	1.2629(0.957-1.6665)	1.6495	2.72	0.099
TEK	0.1881	1.207(0.9625-1.5136)	1.6289	2.65	0.1033
GRM7-AS3	0.2331	1.2625(0.9464-1.6843)	1.5852	2.51	0.1129
hsa-mir-31	-0.0981	0.9065(0.8026-1.0239)	-1.5796	2.5	0.1142
TCF21	0.1101	1.1164(0.9719-1.2823)	1.5574	2.43	0.1194
hsa-mir-126	0.234	1.2637(0.9384-1.7017)	1.5409	2.37	0.1233
NR3C2	-0.2149	0.8066(0.609-1.0684)	-1.4984	2.25	0.134
hsa-mir-205	0.0656	1.0679(0.975-1.1696)	1.4144	2	0.1573
CNTN4-AS1	-0.1787	0.8364(0.6514-1.0738)	-1.4014	1.96	0.1611
LINC00160	0.1992	1.2204(0.9221-1.6152)	1.3926	1.94	0.1637
WT1-AS	0.1158	1.1228(0.9536-1.322)	1.3901	1.93	0.1645
SELE	0.1006	1.1058(0.9585-1.2758)	1.3785	1.9	0.1681
GDF5	-0.1026	0.9025(0.7759-1.0497)	-1.3307	1.77	0.1833
NTF3	0.1237	1.1317(0.9245-1.3854)	1.199	1.44	0.2305
GRM5-AS1	-0.0823	0.921(0.8024-1.0571)	-1.1708	1.37	0.2417
PWRN1	-0.0749	0.9279(0.8168-1.054)	-1.1509	1.32	0.2498
hsa-mir-124-2	0.2637	1.3018(0.7992-2.1205)	1.0595	1.12	0.2894
KCNJ10	0.0956	1.1004(0.9138-1.3251)	1.0089	1.02	0.313
LINC00330	0.1781	1.1949(0.839-1.7018)	0.9872	0.97	0.3235
NAV2-AS4	0.2982	1.3474(0.7096-2.5584)	0.9113	0.83	0.3621
LINC00460	0.0542	1.0556(0.9183-1.2136)	0.7613	0.58	0.4465
hsa-mir-206	0.0856	1.0894(0.8634-1.3744)	0.7217	0.52	0.4705
CASR	-0.0414	0.9594(0.8522-1.0803)	-0.6841	0.47	0.4939
LINC00237	0.1812	1.1987(0.7072-2.0318)	0.6732	0.45	0.5008
CXCL12	0.0653	1.0675(0.8797-1.2953)	0.6618	0.44	0.5081
hsa-mir-139	-0.0879	0.9159(0.7031-1.1929)	-0.6518	0.42	0.5145
SPHK1	-0.0646	0.9375(0.7696-1.1419)	-0.6415	0.41	0.5212
TIMP3	0.0493	1.0505(0.8967-1.2308)	0.6101	0.37	0.5418
hsa-mir-508	0.0446	1.0456(0.896-1.2201)	0.5662	0.32	0.5713
FGF9	-0.0418	0.9591(0.8277-1.1113)	-0.5559	0.31	0.5783
LINC00507	-0.3671	0.6927(0.1854-2.5885)	-0.5458	0.3	0.5852
hsa-mir-489	0.053	1.0545(0.8615-1.2907)	0.5143	0.26	0.607
MYCNOS	-0.0605	0.9413(0.7369-1.2023)	-0.4847	0.23	0.6279
ZFY-AS1	-0.034	0.9666(0.8412-1.1107)	-0.4789	0.23	0.632
NR4A1	-0.0384	0.9623(0.8191-1.1306)	-0.4672	0.22	0.6403
hsa-mir-33a	0.0604	1.0623(0.8225-1.372)	0.4629	0.21	0.6435
NR4A2	-0.0555	0.946(0.7399-1.2095)	-0.4428	0.2	0.6579
CLU	-0.0491	0.9521(0.7583-1.1953)	-0.4231	0.18	0.6722
PCGEM1	-0.0283	0.9721(0.8493-1.1126)	-0.4108	0.17	0.6812
ACHE	-0.0324	0.9681(0.8236-1.138)	-0.393	0.15	0.6944
MME-AS1	0.0778	1.0809(0.7318-1.5964)	0.3908	0.15	0.6959
ZRANB2-AS1	-0.0513	0.95(0.7275-1.2405)	-0.377	0.14	0.7062
hsa-mir-506	0.0435	1.0445(0.8252-1.322)	0.3618	0.13	0.7175
LINC00269	0.0483	1.0495(0.7985-1.3794)	0.3464	0.12	0.7291
CREB5	-0.0406	0.9602(0.7611-1.2115)	-0.3424	0.12	0.7321
hsa-mir-124-3	0.0849	1.0887(0.639-1.8548)	0.3125	0.1	0.7547
ATP1B3-AS1	0.0351	1.0357(0.8093-1.3255)	0.279	0.08	0.7803
POU5F1	-0.0251	0.9752(0.8108-1.173)	-0.2662	0.07	0.7901
LINC00494	0.0176	1.0177(0.8815-1.1749)	0.2396	0.06	0.8106
VCAN-AS1	0.0195	1.0196(0.8695-1.1958)	0.2393	0.06	0.8109
MET	0.0323	1.0328(0.7882-1.3533)	0.234	0.05	0.815
ESRRG	-0.0248	0.9755(0.7902-1.2042)	-0.2309	0.05	0.8174
RERG-AS1	0.0224	1.0227(0.8251-1.2676)	0.2049	0.04	0.8377
hsa-mir-210	0.0266	1.027(0.7913-1.333)	0.2003	0.04	0.8413
TTTY14	-0.0107	0.9894(0.8724-1.122)	-0.1662	0.03	0.868
TMEM72-AS1	0.0183	1.0185(0.8034-1.2912)	0.1513	0.02	0.8797
hsa-mir-182	0.0175	1.0177(0.8053-1.286)	0.1467	0.02	0.8834
GPNMB	-0.0094	0.9907(0.8548-1.1481)	-0.1243	0.02	0.9011
F10-AS1	0.0176	1.0178(0.7509-1.3794)	0.1135	0.01	0.9096
LINC00307	-0.057	0.9446(0.3224-2.7673)	-0.1039	0.01	0.9172
LINC00314	0.0724	1.0751(0.2583-4.475)	0.0995	0.01	0.9207
MMP11	-0.009	0.991(0.7802-1.2588)	-0.0738	0.01	0.9412
hsa-mir-21	0.0054	1.0054(0.6927-1.4593)	0.0282	0	0.9775
hsa-mir-124-1	-0.0076	0.9925(0.533-1.8481)	-0.0238	0	0.981
NLGN1-AS1	-0.0043	0.9957(0.6664-1.4878)	-0.0209	0	0.9833
